# Supplementary material for: Marine Bryozoa of Greece: an annotated checklist
Source: Biodivers Data J. 2016 Nov 1;(4):e10672. doi: 10.3897/BDJ.4.e10672 (PMC5139132; doi:10.3897/BDJ.4.e10672)
Supplement: Supplementary material 1 — Checklist of Marine ﻿Bryozoa of Greece [file biodiversity_data_journal-4-e10672-s001.xls]

## Sheet: Taxa
Taxon_Local_ID	Kingdom	Subkingdom	Phylum	Subphylum	Superclass	Class	Subclass	Superorder	Order	Suborder	Infraorder	Superfamily	Family	Subfamily	Tribe	Subtribe	Genus	Subgenus	Species	Subspecies	Variety	Form	Authorship	Nomenclature	Feeds on	Symbiotic with	Parasite of	Host of	Native Status	Conservation Status	Distribution	Horizon	Notes
1	Animalia		Bryozoa			Gymnolaemata																	Allman, 1856
2	Animalia		Bryozoa			Gymnolaemata			Cheilostomatida														Busk, 1852
3	Animalia		Bryozoa			Gymnolaemata			Cheilostomatida				Adeonidae										Busk, 1884
4	Animalia		Bryozoa			Gymnolaemata			Cheilostomatida				Adeonidae				Adeonella						Busk, 1884
5	Animalia		Bryozoa			Gymnolaemata			Cheilostomatida				Adeonidae				Adeonella		calveti				(Canu & Bassler, 1930)
6	Animalia		Bryozoa			Gymnolaemata			Cheilostomatida				Adeonidae				Adeonella		pallasii				(Heller, 1867)
7	Animalia		Bryozoa			Gymnolaemata			Cheilostomatida				Adeonidae				Reptadeonella						Busk, 1884
8	Animalia		Bryozoa			Gymnolaemata			Cheilostomatida				Adeonidae				Reptadeonella		violacea				(Johnston, 1847)
9	Animalia		Bryozoa			Gymnolaemata			Cheilostomatida				Aeteidae										Smitt, 1868
10	Animalia		Bryozoa			Gymnolaemata			Cheilostomatida				Aeteidae				Aetea						Lamouroux, 1812
11	Animalia		Bryozoa			Gymnolaemata			Cheilostomatida				Aeteidae				Aetea		anguina				(Linnaeus, 1758)
12	Animalia		Bryozoa			Gymnolaemata			Cheilostomatida				Aeteidae				Aetea		lepadiformis				Waters, 1906
13	Animalia		Bryozoa			Gymnolaemata			Cheilostomatida				Aeteidae				Aetea		sica				(Couch, 1844)
14	Animalia		Bryozoa			Gymnolaemata			Cheilostomatida				Aeteidae				Aetea		truncata				(Landsborough, 1852)
15	Animalia		Bryozoa			Gymnolaemata			Cheilostomatida				Antroporidae										Vigneaux, 1949
16	Animalia		Bryozoa			Gymnolaemata			Cheilostomatida				Antroporidae				Rosseliana						Jullien, 1888
17	Animalia		Bryozoa			Gymnolaemata			Cheilostomatida				Antroporidae				Rosseliana		rosselii				(Audouin, 1826)
18	Animalia		Bryozoa			Gymnolaemata			Cheilostomatida				Beaniidae										Canu & Bassler, 1927
19	Animalia		Bryozoa			Gymnolaemata			Cheilostomatida				Beaniidae				Beania						Johnston, 1840
20	Animalia		Bryozoa			Gymnolaemata			Cheilostomatida				Beaniidae				Beania		cylindrica				(Hincks, 1886)
21	Animalia		Bryozoa			Gymnolaemata			Cheilostomatida				Beaniidae				Beania		hirtissima				(Heller, 1867)
22	Animalia		Bryozoa			Gymnolaemata			Cheilostomatida				Beaniidae				Beania		magellanica				(Busk, 1852)
23	Animalia		Bryozoa			Gymnolaemata			Cheilostomatida				Beaniidae				Beania		mirabilis				Johnston, 1840
24	Animalia		Bryozoa			Gymnolaemata			Cheilostomatida				Bitectiporidae										MacGillivray, 1895
25	Animalia		Bryozoa			Gymnolaemata			Cheilostomatida				Bitectiporidae				Metroperiella						Canu & Bassler, 1917
26	Animalia		Bryozoa			Gymnolaemata			Cheilostomatida				Bitectiporidae				Metroperiella		lepralioides				(Calvet, 1903)
27	Animalia		Bryozoa			Gymnolaemata			Cheilostomatida				Bitectiporidae				Pentapora						Fischer, 1807
28	Animalia		Bryozoa			Gymnolaemata			Cheilostomatida				Bitectiporidae				Pentapora		fascialis				(Pallas, 1766)
29	Animalia		Bryozoa			Gymnolaemata			Cheilostomatida				Bitectiporidae				Schizomavella						Canu & Bassler, 1917
30	Animalia		Bryozoa			Gymnolaemata			Cheilostomatida				Bitectiporidae				Schizomavella		rudis				(Manzoni, 1869)
31	Animalia		Bryozoa			Gymnolaemata			Cheilostomatida				Bitectiporidae				Schizomavella	Calvetomavella	discoidea				(Busk, 1859)
32	Animalia		Bryozoa			Gymnolaemata			Cheilostomatida				Bitectiporidae				Schizomavella	Schizomavella	asymetrica				(Calvet, 1927)	Synonym valid for Calyptotheca triarmata Hayward, 1974 (see Rosso et al. 2010).
33	Animalia		Bryozoa			Gymnolaemata			Cheilostomatida				Bitectiporidae				Schizomavella	Schizomavella	cornuta				(Heller, 1867)
34	Animalia		Bryozoa			Gymnolaemata			Cheilostomatida				Bitectiporidae				Schizomavella	Schizomavella	hastata				(Hincks, 1862)
35	Animalia		Bryozoa			Gymnolaemata			Cheilostomatida				Bitectiporidae				Schizomavella	Schizomavella	linearis				(Hassall, 1841)
36	Animalia		Bryozoa			Gymnolaemata			Cheilostomatida				Bitectiporidae				Schizomavella	Schizomavella	mamillata				(Hincks, 1880)
37	Animalia		Bryozoa			Gymnolaemata			Cheilostomatida				Bryocryptellidae										Vigneaux, 1949
38	Animalia		Bryozoa			Gymnolaemata			Cheilostomatida				Bryocryptellidae				Bryocryptella						Cossmann, 1906
39	Animalia		Bryozoa			Gymnolaemata			Cheilostomatida				Bryocryptellidae				Bryocryptella		tubulata				(Busk, 1861)
40	Animalia		Bryozoa			Gymnolaemata			Cheilostomatida				Bryocryptellidae				Palmiskenea						Bishop & Hayward, 1989
41	Animalia		Bryozoa			Gymnolaemata			Cheilostomatida				Bryocryptellidae				Palmiskenea		gautieri				Madurell, Zabala, Domínguez-Carrió & Gili, 2013
42	Animalia		Bryozoa			Gymnolaemata			Cheilostomatida				Bryocryptellidae				Palmiskenea		skenei				(Ellis & Solander, 1786)
43	Animalia		Bryozoa			Gymnolaemata			Cheilostomatida				Bryocryptellidae				Porella						Gray, 1848
44	Animalia		Bryozoa			Gymnolaemata			Cheilostomatida				Bryocryptellidae				Porella		concinna				(Busk, 1854)
45	Animalia		Bryozoa			Gymnolaemata			Cheilostomatida				Bryocryptellidae				Porella		minuta				(Norman, 1868)
46	Animalia		Bryozoa			Gymnolaemata			Cheilostomatida				Bugulidae										Gray, 1848
47	Animalia		Bryozoa			Gymnolaemata			Cheilostomatida				Bugulidae				Bicellariella						Levinsen, 1909
48	Animalia		Bryozoa			Gymnolaemata			Cheilostomatida				Bugulidae				Bicellariella		ciliata				(Linnaeus, 1758)
49	Animalia		Bryozoa			Gymnolaemata			Cheilostomatida				Bugulidae				Bugula						Oken, 1815
50	Animalia		Bryozoa			Gymnolaemata			Cheilostomatida				Bugulidae				Bugula		calathus				(Norman, 1868)
51	Animalia		Bryozoa			Gymnolaemata			Cheilostomatida				Bugulidae				Bugula		neritina				(Linnaeus, 1758)								NIB
52	Animalia		Bryozoa			Gymnolaemata			Cheilostomatida				Bugulidae				Bugulina						Gray, 1848
53	Animalia		Bryozoa			Gymnolaemata			Cheilostomatida				Bugulidae				Bugulina		avicularia				(Linnaeus, 1758)
54	Animalia		Bryozoa			Gymnolaemata			Cheilostomatida				Bugulidae				Bugulina		fulva				(Ryland, 1960)								NIB
55	Animalia		Bryozoa			Gymnolaemata			Cheilostomatida				Bugulidae				Bugulina		simplex				(Hincks, 1886)
56	Animalia		Bryozoa			Gymnolaemata			Cheilostomatida				Bugulidae				Bugulina		spicata				(Hincks, 1886)
57	Animalia		Bryozoa			Gymnolaemata			Cheilostomatida				Bugulidae				Bugulina		stolonifera				(Ryland, 1960)
58	Animalia		Bryozoa			Gymnolaemata			Cheilostomatida				Bugulidae				Bugulina		turbinata				(Alder, 1857)
59	Animalia		Bryozoa			Gymnolaemata			Cheilostomatida				Bugulidae				Crisularia						Gray, 1848
60	Animalia		Bryozoa			Gymnolaemata			Cheilostomatida				Bugulidae				Crisularia		aperta				(Hincks, 1886)
61	Animalia		Bryozoa			Gymnolaemata			Cheilostomatida				Bugulidae				Crisularia		plumosa				(Pallas, 1766)								NIB
62	Animalia		Bryozoa			Gymnolaemata			Cheilostomatida				Bugulidae				Crisularia		serrata				(Lamarck, 1816)								NIB
63	Animalia		Bryozoa			Gymnolaemata			Cheilostomatida				Calloporidae										Norman, 1903
64	Animalia		Bryozoa			Gymnolaemata			Cheilostomatida				Calloporidae				Alderina						Norman, 1903
65	Animalia		Bryozoa			Gymnolaemata			Cheilostomatida				Calloporidae				Alderina		imbellis				(Hincks, 1860)
66	Animalia		Bryozoa			Gymnolaemata			Cheilostomatida				Calloporidae				Aplousina						Canu & Bassler, 1927
67	Animalia		Bryozoa			Gymnolaemata			Cheilostomatida				Calloporidae				Aplousina		capriensis				(Waters, 1898)
68	Animalia		Bryozoa			Gymnolaemata			Cheilostomatida				Calloporidae				Callopora						Gray, 1848
69	Animalia		Bryozoa			Gymnolaemata			Cheilostomatida				Calloporidae				Callopora		dumerilii				(Audouin, 1826)
70	Animalia		Bryozoa			Gymnolaemata			Cheilostomatida				Calloporidae				Callopora		lineata				(Linnaeus, 1767)
71	Animalia		Bryozoa			Gymnolaemata			Cheilostomatida				Calloporidae				Copidozoum						Harmer, 1926
72	Animalia		Bryozoa			Gymnolaemata			Cheilostomatida				Calloporidae				Copidozoum		planum				(Hincks, 1880)
73	Animalia		Bryozoa			Gymnolaemata			Cheilostomatida				Calloporidae				Copidozoum		tenuirostre				(Hincks, 1880)
74	Animalia		Bryozoa			Gymnolaemata			Cheilostomatida				Calloporidae				Corbulella						Gordon, 1984
75	Animalia		Bryozoa			Gymnolaemata			Cheilostomatida				Calloporidae				Corbulella		maderensis				(Waters, 1898)
76	Animalia		Bryozoa			Gymnolaemata			Cheilostomatida				Calloporidae				Crassimarginatella						Canu, 1900
77	Animalia		Bryozoa			Gymnolaemata			Cheilostomatida				Calloporidae				Crassimarginatella		crassimarginata				(Hincks, 1880)
78	Animalia		Bryozoa			Gymnolaemata			Cheilostomatida				Calloporidae				Crassimarginatella		solidula				(Hincks, 1860)
79	Animalia		Bryozoa			Gymnolaemata			Cheilostomatida				Calloporidae				Ellisina						Norman, 1903
80	Animalia		Bryozoa			Gymnolaemata			Cheilostomatida				Calloporidae				Ellisina		gautieri				Fernandez Pulpeiro & Reverter Gil, 1993
81	Animalia		Bryozoa			Gymnolaemata			Cheilostomatida				Calloporidae				Parellisina						Osburn, 1940
82	Animalia		Bryozoa			Gymnolaemata			Cheilostomatida				Calloporidae				Parellisina		curvirostris				(Hincks, 1862)
83	Animalia		Bryozoa			Gymnolaemata			Cheilostomatida				Calloporidae				Retevirgula						Brown, 1948
84	Animalia		Bryozoa			Gymnolaemata			Cheilostomatida				Calloporidae				Retevirgula		akdenizae				Chimenz, Nicoletti & Lippi Boncambi, 1997
85	Animalia		Bryozoa			Gymnolaemata			Cheilostomatida				Candidae										d'Orbigny, 1851
86	Animalia		Bryozoa			Gymnolaemata			Cheilostomatida				Candidae				Caberea						Lamouroux, 1816
87	Animalia		Bryozoa			Gymnolaemata			Cheilostomatida				Candidae				Caberea		boryi				(Audouin, 1826)
88	Animalia		Bryozoa			Gymnolaemata			Cheilostomatida				Candidae				Cradoscrupocellaria						Vieira, Spencer Jones & Winston, 2013
89	Animalia		Bryozoa			Gymnolaemata			Cheilostomatida				Candidae				Cradoscrupocellaria		bertholletii				(Audouin, 1826)
90	Animalia		Bryozoa			Gymnolaemata			Cheilostomatida				Candidae				Cradoscrupocellaria		macrorhyncha				(Gautier, 1962)
91	Animalia		Bryozoa			Gymnolaemata			Cheilostomatida				Candidae				Scrupocaberea						Vieira, Spencer Jones, Winston, Migotto & Marques, 2014
92	Animalia		Bryozoa			Gymnolaemata			Cheilostomatida				Candidae				Scrupocaberea		maderensis				(Busk, 1860)
93	Animalia		Bryozoa			Gymnolaemata			Cheilostomatida				Candidae				Scrupocellaria						Van Beneden, 1845
94	Animalia		Bryozoa			Gymnolaemata			Cheilostomatida				Candidae				Scrupocellaria		aegeensis				Harmelin, 1969
95	Animalia		Bryozoa			Gymnolaemata			Cheilostomatida				Candidae				Scrupocellaria		delilii				(Audouin, 1826)
96	Animalia		Bryozoa			Gymnolaemata			Cheilostomatida				Candidae				Scrupocellaria		incurvata				Waters, 1897
97	Animalia		Bryozoa			Gymnolaemata			Cheilostomatida				Candidae				Scrupocellaria		muricata				(Lamouroux, 1816)
98	Animalia		Bryozoa			Gymnolaemata			Cheilostomatida				Candidae				Scrupocellaria		scrupea				Busk, 1852
99	Animalia		Bryozoa			Gymnolaemata			Cheilostomatida				Candidae				Scrupocellaria		scruposa				(Linnaeus, 1758)								NIB
100	Animalia		Bryozoa			Gymnolaemata			Cheilostomatida				Cellariidae										Fleming, 1828
101	Animalia		Bryozoa			Gymnolaemata			Cheilostomatida				Cellariidae				Cellaria						Ellis & Solander, 1786
102	Animalia		Bryozoa			Gymnolaemata			Cheilostomatida				Cellariidae				Cellaria		fistulosa				(Linnaeus, 1758)
103	Animalia		Bryozoa			Gymnolaemata			Cheilostomatida				Cellariidae				Cellaria		normani				(Hastings, 1947)
104	Animalia		Bryozoa			Gymnolaemata			Cheilostomatida				Cellariidae				Cellaria		salicornioides				Lamouroux, 1816
105	Animalia		Bryozoa			Gymnolaemata			Cheilostomatida				Celleporidae										Johnston, 1838
106	Animalia		Bryozoa			Gymnolaemata			Cheilostomatida				Celleporidae				Buskea						Heller, 1867
107	Animalia		Bryozoa			Gymnolaemata			Cheilostomatida				Celleporidae				Buskea		dichotoma				(Hincks, 1862)
108	Animalia		Bryozoa			Gymnolaemata			Cheilostomatida				Celleporidae				Buskea		nitida				Heller, 1867
109	Animalia		Bryozoa			Gymnolaemata			Cheilostomatida				Celleporidae				Cellepora						Linnaeus, 1767
110	Animalia		Bryozoa			Gymnolaemata			Cheilostomatida				Celleporidae				Cellepora		posidoniae				(Hayward, 1975)
111	Animalia		Bryozoa			Gymnolaemata			Cheilostomatida				Celleporidae				Cellepora		pumicosa				(Pallas, 1766)
112	Animalia		Bryozoa			Gymnolaemata			Cheilostomatida				Celleporidae				Celleporina						Gray, 1848
113	Animalia		Bryozoa			Gymnolaemata			Cheilostomatida				Celleporidae				Celleporina		caminata				(Waters, 1879)
114	Animalia		Bryozoa			Gymnolaemata			Cheilostomatida				Celleporidae				Celleporina		hassallii				(Johnston, 1847)
115	Animalia		Bryozoa			Gymnolaemata			Cheilostomatida				Celleporidae				Celleporina		lucida				(Hincks, 1880)
116	Animalia		Bryozoa			Gymnolaemata			Cheilostomatida				Celleporidae				Celleporina		tubulosa				(Hincks, 1880)
117	Animalia		Bryozoa			Gymnolaemata			Cheilostomatida				Celleporidae				Palmicellaria						Alder, 1864
118	Animalia		Bryozoa			Gymnolaemata			Cheilostomatida				Celleporidae				Palmicellaria		elegans				Alder, 1864
119	Animalia		Bryozoa			Gymnolaemata			Cheilostomatida				Celleporidae				Turbicellepora						Ryland, 1963
120	Animalia		Bryozoa			Gymnolaemata			Cheilostomatida				Celleporidae				Turbicellepora		avicularis				(Hincks, 1860)
121	Animalia		Bryozoa			Gymnolaemata			Cheilostomatida				Celleporidae				Turbicellepora		camera				Hayward, 1978
122	Animalia		Bryozoa			Gymnolaemata			Cheilostomatida				Celleporidae				Turbicellepora		coronopus				(Wood, 1844)
123	Animalia		Bryozoa			Gymnolaemata			Cheilostomatida				Celleporidae				Turbicellepora		crenulata				Hayward, 1978
124	Animalia		Bryozoa			Gymnolaemata			Cheilostomatida				Celleporidae				Turbicellepora		magnicostata				(Barroso, 1919)
125	Animalia		Bryozoa			Gymnolaemata			Cheilostomatida				Chlidoniidae										Busk, 1884
126	Animalia		Bryozoa			Gymnolaemata			Cheilostomatida				Chlidoniidae				Chlidonia						Lamouroux, 1824
127	Animalia		Bryozoa			Gymnolaemata			Cheilostomatida				Chlidoniidae				Chlidonia		pyriformis				(Bertoloni, 1810)
128	Animalia		Bryozoa			Gymnolaemata			Cheilostomatida				Chorizoporidae										Vigneaux, 1949
129	Animalia		Bryozoa			Gymnolaemata			Cheilostomatida				Chorizoporidae				Chorizopora						Hincks, 1879
130	Animalia		Bryozoa			Gymnolaemata			Cheilostomatida				Chorizoporidae				Chorizopora		brongniartii				(Audouin, 1826)
131	Animalia		Bryozoa			Gymnolaemata			Cheilostomatida				Colatooeciidae										Winston, 2005
132	Animalia		Bryozoa			Gymnolaemata			Cheilostomatida				Colatooeciidae				Trematooecia						Osburn, 1940
133	Animalia		Bryozoa			Gymnolaemata			Cheilostomatida				Colatooeciidae				Trematooecia		ligulata				Ayari & Taylor, 2008
134	Animalia		Bryozoa			Gymnolaemata			Cheilostomatida				Crepidacanthidae										Levinsen, 1909
135	Animalia		Bryozoa			Gymnolaemata			Cheilostomatida				Crepidacanthidae				Crepidacantha						Levinsen, 1909
136	Animalia		Bryozoa			Gymnolaemata			Cheilostomatida				Crepidacanthidae				Crepidacantha		poissonii				(Audouin, 1826)								NIB
137	Animalia		Bryozoa			Gymnolaemata			Cheilostomatida				Cribrilinidae										Hincks, 1879
138	Animalia		Bryozoa			Gymnolaemata			Cheilostomatida				Cribrilinidae				Collarina						Jullien, 1886
139	Animalia		Bryozoa			Gymnolaemata			Cheilostomatida				Cribrilinidae				Collarina		balzaci				(Audouin, 1826)
140	Animalia		Bryozoa			Gymnolaemata			Cheilostomatida				Cribrilinidae				Figularia						Jullien, 1886
141	Animalia		Bryozoa			Gymnolaemata			Cheilostomatida				Cribrilinidae				Figularia		figularis				(Johnston, 1847)
142	Animalia		Bryozoa			Gymnolaemata			Cheilostomatida				Cribrilinidae				Puellina						Jullien, 1886
143	Animalia		Bryozoa			Gymnolaemata			Cheilostomatida				Cribrilinidae				Puellina	Cribrilaria	innominata				(Couch, 1844)
144	Animalia		Bryozoa			Gymnolaemata			Cheilostomatida				Cribrilinidae				Puellina	Cribrilaria	hincksi				(Friedl, 1917)
145	Animalia		Bryozoa			Gymnolaemata			Cheilostomatida				Cribrilinidae				Puellina	Cribrilaria	radiata				(Moll, 1803)
146	Animalia		Bryozoa			Gymnolaemata			Cheilostomatida				Cribrilinidae				Puellina	Cribrilaria	venusta				(Canu & Bassler, 1925)
147	Animalia		Bryozoa			Gymnolaemata			Cheilostomatida				Cribrilinidae				Puellina	Glabrilaria	orientalis				Harmelin & Aristegui, 1987
148	Animalia		Bryozoa			Gymnolaemata			Cheilostomatida				Cribrilinidae				Puellina	Glabrilaria	pedunculata				(Gautier, 1956)
149	Animalia		Bryozoa			Gymnolaemata			Cheilostomatida				Cribrilinidae				Puellina	Puellina	gattyae				(Landsborough, 1852)
150	Animalia		Bryozoa			Gymnolaemata			Cheilostomatida				Cribrilinidae				Puellina	Puellina	setosa				(Waters, 1899)
151	Animalia		Bryozoa			Gymnolaemata			Cheilostomatida				Cryptosulidae										Vigneaux, 1949
152	Animalia		Bryozoa			Gymnolaemata			Cheilostomatida				Cryptosulidae				Cryptosula						Canu & Bassler, 1925
153	Animalia		Bryozoa			Gymnolaemata			Cheilostomatida				Cryptosulidae				Cryptosula		pallasiana				(Moll, 1803)
154	Animalia		Bryozoa			Gymnolaemata			Cheilostomatida				Electridae										d'Orbigny, 1851
155	Animalia		Bryozoa			Gymnolaemata			Cheilostomatida				Electridae				Conopeum						Gray, 1848
156	Animalia		Bryozoa			Gymnolaemata			Cheilostomatida				Electridae				Conopeum		seurati				(Canu, 1928)
157	Animalia		Bryozoa			Gymnolaemata			Cheilostomatida				Electridae				Electra						Lamouroux, 1816
158	Animalia		Bryozoa			Gymnolaemata			Cheilostomatida				Electridae				Electra		pilosa				(Linnaeus, 1767)
159	Animalia		Bryozoa			Gymnolaemata			Cheilostomatida				Electridae				Electra		posidoniae				Gautier, 1954
160	Animalia		Bryozoa			Gymnolaemata			Cheilostomatida				Epistomiidae										Gregory, 1893
161	Animalia		Bryozoa			Gymnolaemata			Cheilostomatida				Epistomiidae				Synnotum						Pieper, 1881
162	Animalia		Bryozoa			Gymnolaemata			Cheilostomatida				Epistomiidae				Synnotum		aegyptiacum				(Audouin, 1826)
163	Animalia		Bryozoa			Gymnolaemata			Cheilostomatida				Escharinidae										Tilbrook, 2006
164	Animalia		Bryozoa			Gymnolaemata			Cheilostomatida				Escharinidae				Escharina						Milne Edwards, 1836
165	Animalia		Bryozoa			Gymnolaemata			Cheilostomatida				Escharinidae				Escharina		dutertrei	protecta			Zabala, Maluquer & Harmelin, 1993
166	Animalia		Bryozoa			Gymnolaemata			Cheilostomatida				Escharinidae				Escharina		johnstoni				(Quelch, 1884)
167	Animalia		Bryozoa			Gymnolaemata			Cheilostomatida				Escharinidae				Escharina		vulgaris				(Moll, 1803)
168	Animalia		Bryozoa			Gymnolaemata			Cheilostomatida				Escharinidae				Herentia						Gray, 1848
169	Animalia		Bryozoa			Gymnolaemata			Cheilostomatida				Escharinidae				Herentia		hyndmanni				(Johnston, 1847)
170	Animalia		Bryozoa			Gymnolaemata			Cheilostomatida				Escharinidae				Hippomenella						Canu & Bassler, 1917
171	Animalia		Bryozoa			Gymnolaemata			Cheilostomatida				Escharinidae				Hippomenella		mucronelliformis				(Waters, 1899)
172	Animalia		Bryozoa			Gymnolaemata			Cheilostomatida				Escharinidae				Therenia						David & Pouyet, 1978
173	Animalia		Bryozoa			Gymnolaemata			Cheilostomatida				Escharinidae				Therenia		rosei				Berning, Tilbrook & Rosso, 2008
174	Animalia		Bryozoa			Gymnolaemata			Cheilostomatida				Exechonellidae										Harmer, 1957
175	Animalia		Bryozoa			Gymnolaemata			Cheilostomatida				Exechonellidae				Anarthropora						Smitt, 1868
176	Animalia		Bryozoa			Gymnolaemata			Cheilostomatida				Exechonellidae				Anarthropora		monodon				(Busk, 1860)
177	Animalia		Bryozoa			Gymnolaemata			Cheilostomatida				Exechonellidae				Exechonella						Duvergier, 1924
178	Animalia		Bryozoa			Gymnolaemata			Cheilostomatida				Exechonellidae				Exechonella		antillea				(Osburn, 1927)								NIB
179	Animalia		Bryozoa			Gymnolaemata			Cheilostomatida				Exochellidae										Bassler, 1935
180	Animalia		Bryozoa			Gymnolaemata			Cheilostomatida				Exochellidae				Escharoides						Milne Edwards, 1836
181	Animalia		Bryozoa			Gymnolaemata			Cheilostomatida				Exochellidae				Escharoides		coccinea				(Abildgaard, 1806)
182	Animalia		Bryozoa			Gymnolaemata			Cheilostomatida				Flustridae										Fleming, 1828
183	Animalia		Bryozoa			Gymnolaemata			Cheilostomatida				Flustridae				Chartella						Gray, 1848
184	Animalia		Bryozoa			Gymnolaemata			Cheilostomatida				Flustridae				Chartella		papyrea				(Pallas, 1766)
185	Animalia		Bryozoa			Gymnolaemata			Cheilostomatida				Flustridae				Gregarinidra						Barroso, 1949
186	Animalia		Bryozoa			Gymnolaemata			Cheilostomatida				Flustridae				Gregarinidra		gregaria				(Heller, 1867)
187	Animalia		Bryozoa			Gymnolaemata			Cheilostomatida				Flustridae				Hincksina						Norman, 1903
188	Animalia		Bryozoa			Gymnolaemata			Cheilostomatida				Flustridae				Hincksina		flustroides				(Hincks, 1877)
189	Animalia		Bryozoa			Gymnolaemata			Cheilostomatida				Haplopomidae										Gordon in De Blauwe, 2009
190	Animalia		Bryozoa			Gymnolaemata			Cheilostomatida				Haplopomidae				Haplopoma						Levinsen, 1909
191	Animalia		Bryozoa			Gymnolaemata			Cheilostomatida				Haplopomidae				Haplopoma		impressum				(Audouin, 1826)
192	Animalia		Bryozoa			Gymnolaemata			Cheilostomatida				Hippaliosinidae										Winston, 2005
193	Animalia		Bryozoa			Gymnolaemata			Cheilostomatida				Hippaliosinidae				Hippaliosina						Canu, 1919
194	Animalia		Bryozoa			Gymnolaemata			Cheilostomatida				Hippaliosinidae				Hippaliosina		depressa				(Busk, 1854)
195	Animalia		Bryozoa			Gymnolaemata			Cheilostomatida				Hippopodinidae										Levinsen, 1909
196	Animalia		Bryozoa			Gymnolaemata			Cheilostomatida				Hippopodinidae				Hippopodina						Levinsen, 1909
197	Animalia		Bryozoa			Gymnolaemata			Cheilostomatida				Hippopodinidae				Hippopodina		ambita				(Hayward, 1974)
198	Animalia		Bryozoa			Gymnolaemata			Cheilostomatida				Hippopodinidae				Hippopodina		feegeensis				(Busk, 1884)								NIB
199	Animalia		Bryozoa			Gymnolaemata			Cheilostomatida				Hippoporidridae										Vigneaux, 1949
200	Animalia		Bryozoa			Gymnolaemata			Cheilostomatida				Hippoporidridae				Hagiosynodos						Bishop & Hayward, 1989
201	Animalia		Bryozoa			Gymnolaemata			Cheilostomatida				Hippoporidridae				Hagiosynodos		latus				(Busk, 1856)
202	Animalia		Bryozoa			Gymnolaemata			Cheilostomatida				Hippoporidridae				Hippoporidra						Canu & Bassler, 1927
203	Animalia		Bryozoa			Gymnolaemata			Cheilostomatida				Hippoporidridae				Hippoporidra		picardi				Gautier, 1962
204	Animalia		Bryozoa			Gymnolaemata			Cheilostomatida				Hippothoidae										Busk, 1859
205	Animalia		Bryozoa			Gymnolaemata			Cheilostomatida				Hippothoidae				Hippothoa						Lamouroux, 1821
206	Animalia		Bryozoa			Gymnolaemata			Cheilostomatida				Hippothoidae				Hippothoa		flagellum				Manzoni, 1870
207	Animalia		Bryozoa			Gymnolaemata			Cheilostomatida				Lacernidae										Jullien, 1888
208	Animalia		Bryozoa			Gymnolaemata			Cheilostomatida				Lacernidae				Arthropoma						Levinsen, 1909
209	Animalia		Bryozoa			Gymnolaemata			Cheilostomatida				Lacernidae				Arthropoma		cecilii				(Audouin, 1826)
210	Animalia		Bryozoa			Gymnolaemata			Cheilostomatida				Lanceoporidae										Harmer, 1957
211	Animalia		Bryozoa			Gymnolaemata			Cheilostomatida				Lanceoporidae				Calyptotheca						Harmer, 1957
212	Animalia		Bryozoa			Gymnolaemata			Cheilostomatida				Lanceoporidae				Calyptotheca		rugosa				Hayward, 1974
213	Animalia		Bryozoa			Gymnolaemata			Cheilostomatida				Margarettidae										Harmer, 1957
214	Animalia		Bryozoa			Gymnolaemata			Cheilostomatida				Margarettidae				Margaretta						Gray, 1843
215	Animalia		Bryozoa			Gymnolaemata			Cheilostomatida				Margarettidae				Margaretta		cereoides				(Ellis & Solander, 1786)
216	Animalia		Bryozoa			Gymnolaemata			Cheilostomatida				Microporellidae										Hincks, 1879
217	Animalia		Bryozoa			Gymnolaemata			Cheilostomatida				Microporellidae				Diporula						Hincks, 1879
218	Animalia		Bryozoa			Gymnolaemata			Cheilostomatida				Microporellidae				Diporula		verrucosa				(Peach, 1868)
219	Animalia		Bryozoa			Gymnolaemata			Cheilostomatida				Microporellidae				Fenestrulina						Jullien, 1888
220	Animalia		Bryozoa			Gymnolaemata			Cheilostomatida				Microporellidae				Fenestrulina		malusii				(Audouin, 1826)
221	Animalia		Bryozoa			Gymnolaemata			Cheilostomatida				Microporellidae				Microporella						Hincks, 1877
222	Animalia		Bryozoa			Gymnolaemata			Cheilostomatida				Microporellidae				Microporella		coronata				(Audouin, 1826)								NIB
223	Animalia		Bryozoa			Gymnolaemata			Cheilostomatida				Microporellidae				Microporella		ciliata				(Pallas, 1766)
224	Animalia		Bryozoa			Gymnolaemata			Cheilostomatida				Microporellidae				Microporella		marsupiata				(Busk, 1860)
225	Animalia		Bryozoa			Gymnolaemata			Cheilostomatida				Microporidae										Gray, 1848
226	Animalia		Bryozoa			Gymnolaemata			Cheilostomatida				Microporidae				Calpensia						Jullien, 1888
227	Animalia		Bryozoa			Gymnolaemata			Cheilostomatida				Microporidae				Calpensia		nobilis				(Esper, 1796)
228	Animalia		Bryozoa			Gymnolaemata			Cheilostomatida				Microporidae				Coronellina						Prenant & Bobin, 1966
229	Animalia		Bryozoa			Gymnolaemata			Cheilostomatida				Microporidae				Coronellina		fagei				(Gautier, 1962)
230	Animalia		Bryozoa			Gymnolaemata			Cheilostomatida				Microporidae				Micropora						Gray, 1848
231	Animalia		Bryozoa			Gymnolaemata			Cheilostomatida				Microporidae				Micropora		coriacea				(Johnston, 1847)
232	Animalia		Bryozoa			Gymnolaemata			Cheilostomatida				Microporidae				Mollia						Lamouroux, 1821
233	Animalia		Bryozoa			Gymnolaemata			Cheilostomatida				Microporidae				Mollia		multijuncta				(Waters, 1879)
234	Animalia		Bryozoa			Gymnolaemata			Cheilostomatida				Microporidae				Mollia		patellaria				(Moll, 1803)
235	Animalia		Bryozoa			Gymnolaemata			Cheilostomatida				Monoporellidae										Hincks, 1882
236	Animalia		Bryozoa			Gymnolaemata			Cheilostomatida				Monoporellidae				Monoporella						Hincks, 1881
237	Animalia		Bryozoa			Gymnolaemata			Cheilostomatida				Monoporellidae				Monoporella		bouchardii				(Audouin, 1826)
238	Animalia		Bryozoa			Gymnolaemata			Cheilostomatida				Myriaporidae										Gray, 1841
239	Animalia		Bryozoa			Gymnolaemata			Cheilostomatida				Myriaporidae				Myriapora						de Blainville, 1830
240	Animalia		Bryozoa			Gymnolaemata			Cheilostomatida				Myriaporidae				Myriapora		truncata				(Pallas, 1766)
241	Animalia		Bryozoa			Gymnolaemata			Cheilostomatida				Onychocellidae										Jullien, 1882
242	Animalia		Bryozoa			Gymnolaemata			Cheilostomatida				Onychocellidae				Onychocella						Jullien, 1882
243	Animalia		Bryozoa			Gymnolaemata			Cheilostomatida				Onychocellidae				Onychocella		angulosa				(Reuss, 1847)
244	Animalia		Bryozoa			Gymnolaemata			Cheilostomatida				Onychocellidae				Onychocella		marioni				(Jullien, 1881)
245	Animalia		Bryozoa			Gymnolaemata			Cheilostomatida				Onychocellidae				Onychocella		vibraculifera				Neviani, 1895
246	Animalia		Bryozoa			Gymnolaemata			Cheilostomatida				Onychocellidae				Smittipora						Jullien, 1882
247	Animalia		Bryozoa			Gymnolaemata			Cheilostomatida				Onychocellidae				Smittipora		disjuncta				(Canu & Bassler, 1930)	Smittipora is a synonym of Rectonychocella (see Rosso & Di Martino 2016).
248	Animalia		Bryozoa			Gymnolaemata			Cheilostomatida				Phidoloporidae										Gabb & Horn, 1862
249	Animalia		Bryozoa			Gymnolaemata			Cheilostomatida				Phidoloporidae				Dentiporella						Barroso, 1926
250	Animalia		Bryozoa			Gymnolaemata			Cheilostomatida				Phidoloporidae				Dentiporella		sardonica				(Waters, 1879)
251	Animalia		Bryozoa			Gymnolaemata			Cheilostomatida				Phidoloporidae				Plesiocleidochasma						Soule, Soule & Chaney, 1991
252	Animalia		Bryozoa			Gymnolaemata			Cheilostomatida				Phidoloporidae				Plesiocleidochasma		mediterraneum				Chimenz-Gusso & Soule, 2003
253	Animalia		Bryozoa			Gymnolaemata			Cheilostomatida				Phidoloporidae				Reteporella						Busk, 1884
254	Animalia		Bryozoa			Gymnolaemata			Cheilostomatida				Phidoloporidae				Reteporella		complanata				(Waters, 1894)
255	Animalia		Bryozoa			Gymnolaemata			Cheilostomatida				Phidoloporidae				Reteporella		couchii				(Hincks, 1878)
256	Animalia		Bryozoa			Gymnolaemata			Cheilostomatida				Phidoloporidae				Reteporella		grimaldii				(Jullien & Calvet, 1903)	Synonym valid for R. septentrionalis (see Rosso et al. 2010).
257	Animalia		Bryozoa			Gymnolaemata			Cheilostomatida				Phidoloporidae				Reteporella		mediterranea				(Hass, 1948 )
258	Animalia		Bryozoa			Gymnolaemata			Cheilostomatida				Phidoloporidae				Reteporellina						Harmer, 1933
259	Animalia		Bryozoa			Gymnolaemata			Cheilostomatida				Phidoloporidae				Reteporellina		delicatula				Hayward, 1974
260	Animalia		Bryozoa			Gymnolaemata			Cheilostomatida				Phidoloporidae				Rhynchozoon						Hincks, 1895
261	Animalia		Bryozoa			Gymnolaemata			Cheilostomatida				Phidoloporidae				Rhynchozoon		bispinosum				(Johnston, 1847)
262	Animalia		Bryozoa			Gymnolaemata			Cheilostomatida				Phidoloporidae				Rhynchozoon		neapolitanum				Gautier, 1962
263	Animalia		Bryozoa			Gymnolaemata			Cheilostomatida				Phidoloporidae				Rhynchozoon		pseudodigitatum				Zabala & Maluquer, 1988
264	Animalia		Bryozoa			Gymnolaemata			Cheilostomatida				Phidoloporidae				Rhynchozoon		sp. 1				sensu Hayward, 1974
265	Animalia		Bryozoa			Gymnolaemata			Cheilostomatida				Phidoloporidae				Schizoretepora						Gregory, 1893
266	Animalia		Bryozoa			Gymnolaemata			Cheilostomatida				Phidoloporidae				Schizoretepora		imperati				(Busk, 1884)
267	Animalia		Bryozoa			Gymnolaemata			Cheilostomatida				Phidoloporidae				Schizoretepora		serratimargo				(Hincks, 1886)
268	Animalia		Bryozoa			Gymnolaemata			Cheilostomatida				Phidoloporidae				Schizoretepora		solanderia				(Risso, 1826)
269	Animalia		Bryozoa			Gymnolaemata			Cheilostomatida				Phidoloporidae				Schizotheca						Hincks, 1877
270	Animalia		Bryozoa			Gymnolaemata			Cheilostomatida				Phidoloporidae				Schizotheca		fissa				(Busk, 1856)
271	Animalia		Bryozoa			Gymnolaemata			Cheilostomatida				Phidoloporidae				Stephanollona						Duvergier, 1921
272	Animalia		Bryozoa			Gymnolaemata			Cheilostomatida				Phidoloporidae				Stephanollona		armata				(Hincks, 1861)
273	Animalia		Bryozoa			Gymnolaemata			Cheilostomatida				Phoceanidae										Vigneaux, 1949
274	Animalia		Bryozoa			Gymnolaemata			Cheilostomatida				Phoceanidae				Phoceana						Jullien in Jullien & Calvet, 1903
275	Animalia		Bryozoa			Gymnolaemata			Cheilostomatida				Phoceanidae				Phoceana		tubulifera				(Heller, 1867)
276	Animalia		Bryozoa			Gymnolaemata			Cheilostomatida				Romancheinidae										Jullien, 1888
277	Animalia		Bryozoa			Gymnolaemata			Cheilostomatida				Romancheinidae				Escharella						Gray, 1848
278	Animalia		Bryozoa			Gymnolaemata			Cheilostomatida				Romancheinidae				Escharella		rylandi				Geraci, 1974
279	Animalia		Bryozoa			Gymnolaemata			Cheilostomatida				Romancheinidae				Hemicyclopora						Norman, 1894
280	Animalia		Bryozoa			Gymnolaemata			Cheilostomatida				Romancheinidae				Hemicyclopora		multispinata				(Busk, 1861)
281	Animalia		Bryozoa			Gymnolaemata			Cheilostomatida				Romancheinidae				Hippopleurifera						Canu & Bassler, 1925
282	Animalia		Bryozoa			Gymnolaemata			Cheilostomatida				Romancheinidae				Hippopleurifera		pulchra				(Manzoni, 1870)
283	Animalia		Bryozoa			Gymnolaemata			Cheilostomatida				Savignyellidae										Levinsen, 1909
284	Animalia		Bryozoa			Gymnolaemata			Cheilostomatida				Savignyellidae				Savignyella						Levinsen, 1909
285	Animalia		Bryozoa			Gymnolaemata			Cheilostomatida				Savignyellidae				Savignyella		lafontii				(Audouin, 1826)
286	Animalia		Bryozoa			Gymnolaemata			Cheilostomatida				Schizoporellidae										Jullien, 1883
287	Animalia		Bryozoa			Gymnolaemata			Cheilostomatida				Schizoporellidae				Schizobrachiella						Canu & Bassler, 1920
288	Animalia		Bryozoa			Gymnolaemata			Cheilostomatida				Schizoporellidae				Schizobrachiella		sanguinea				(Norman, 1868)
289	Animalia		Bryozoa			Gymnolaemata			Cheilostomatida				Schizoporellidae				Schizoporella						Hincks, 1877
290	Animalia		Bryozoa			Gymnolaemata			Cheilostomatida				Schizoporellidae				Schizoporella		dunkeri				(Reuss, 1848)
291	Animalia		Bryozoa			Gymnolaemata			Cheilostomatida				Schizoporellidae				Schizoporella		errata				(Waters, 1878)
292	Animalia		Bryozoa			Gymnolaemata			Cheilostomatida				Schizoporellidae				Schizoporella		magnifica				Hincks, 1886
293	Animalia		Bryozoa			Gymnolaemata			Cheilostomatida				Schizoporellidae				Schizoporella		unicornis				(Johnston in Wood, 1844)
294	Animalia		Bryozoa			Gymnolaemata			Cheilostomatida				Setosellidae										Levinsen, 1909
295	Animalia		Bryozoa			Gymnolaemata			Cheilostomatida				Setosellidae				Setosella						Hincks, 1877
296	Animalia		Bryozoa			Gymnolaemata			Cheilostomatida				Setosellidae				Setosella		vulnerata				(Busk, 1860)
297	Animalia		Bryozoa			Gymnolaemata			Cheilostomatida				Smittinidae										Levinsen, 1909
298	Animalia		Bryozoa			Gymnolaemata			Cheilostomatida				Smittinidae				Parasmittina						Osburn, 1952
299	Animalia		Bryozoa			Gymnolaemata			Cheilostomatida				Smittinidae				Parasmittina		raigii				(Audouin, 1826)								NIB
300	Animalia		Bryozoa			Gymnolaemata			Cheilostomatida				Smittinidae				Parasmittina		rouvillei				(Calvet, 1902)
301	Animalia		Bryozoa			Gymnolaemata			Cheilostomatida				Smittinidae				Prenantia						Gautier, 1962
302	Animalia		Bryozoa			Gymnolaemata			Cheilostomatida				Smittinidae				Prenantia		cheilostoma				(Manzoni, 1869)
303	Animalia		Bryozoa			Gymnolaemata			Cheilostomatida				Smittinidae				Prenantia		inerma				(Calvet, 1906)
304	Animalia		Bryozoa			Gymnolaemata			Cheilostomatida				Smittinidae				Smittina						Norman, 1903
305	Animalia		Bryozoa			Gymnolaemata			Cheilostomatida				Smittinidae				Smittina		cervicornis				(Pallas, 1766)
306	Animalia		Bryozoa			Gymnolaemata			Cheilostomatida				Smittinidae				Smittina		colleti				(Jullien & Calvet, 1903)
307	Animalia		Bryozoa			Gymnolaemata			Cheilostomatida				Smittinidae				Smittina		landsborovii				(Johnston, 1847)
308	Animalia		Bryozoa			Gymnolaemata			Cheilostomatida				Smittinidae				Smittina		remotorostrata				(Canu & Bassler, 1928)
309	Animalia		Bryozoa			Gymnolaemata			Cheilostomatida				Smittinidae				Smittoidea						Osburn, 1952
310	Animalia		Bryozoa			Gymnolaemata			Cheilostomatida				Smittinidae				Smittoidea		marmorea				(Hincks, 1877)
311	Animalia		Bryozoa			Gymnolaemata			Cheilostomatida				Smittinidae				Smittoidea		ophidiana				(Waters, 1879)
312	Animalia		Bryozoa			Gymnolaemata			Cheilostomatida				Smittinidae				Smittoidea		reticulata				(MacGillivray, 1842)
313	Animalia		Bryozoa			Gymnolaemata			Cheilostomatida				Tessaradomidae										Jullien, 1903
314	Animalia		Bryozoa			Gymnolaemata			Cheilostomatida				Tessaradomidae				Tessaradoma						Norman, 1869
315	Animalia		Bryozoa			Gymnolaemata			Cheilostomatida				Tessaradomidae				Tessaradoma		boreale				(Busk, 1860)
316	Animalia		Bryozoa			Gymnolaemata			Cheilostomatida				Trypostegidae										Gordon, Tilbrook & Winston, 2005
317	Animalia		Bryozoa			Gymnolaemata			Cheilostomatida				Trypostegidae				Trypostega						Levinsen, 1909
318	Animalia		Bryozoa			Gymnolaemata			Cheilostomatida				Trypostegidae				Trypostega		venusta				(Norman, 1864)
319	Animalia		Bryozoa			Gymnolaemata			Cheilostomatida				Umbonulidae										Canu, 1904
320	Animalia		Bryozoa			Gymnolaemata			Cheilostomatida				Umbonulidae				Umbonula						Hincks, 1880
321	Animalia		Bryozoa			Gymnolaemata			Cheilostomatida				Umbonulidae				Umbonula		ovicellata				Hastings, 1944
322	Animalia		Bryozoa			Gymnolaemata			Cheilostomatida				Watersiporidae										Vigneaux, 1949
323	Animalia		Bryozoa			Gymnolaemata			Cheilostomatida				Watersiporidae				Watersipora						Neviani, 1896
324	Animalia		Bryozoa			Gymnolaemata			Cheilostomatida				Watersiporidae				Watersipora		complanata				(Norman, 1864)
325	Animalia		Bryozoa			Gymnolaemata			Cheilostomatida				Watersiporidae				Watersipora		cucullata				(Busk, 1854)
326	Animalia		Bryozoa			Gymnolaemata			Ctenostomatida														Busk, 1852
327	Animalia		Bryozoa			Gymnolaemata			Ctenostomatida				Alcyonidiidae										Johnston, 1838
328	Animalia		Bryozoa			Gymnolaemata			Ctenostomatida				Alcyonidiidae				Alcyonidium						Lamouroux, 1813
329	Animalia		Bryozoa			Gymnolaemata			Ctenostomatida				Alcyonidiidae				Alcyonidium		cellarioides				(Calvet, 1900)
330	Animalia		Bryozoa			Gymnolaemata			Ctenostomatida				Alcyonidiidae				Alcyonidium		duplex				Prouho, 1892
331	Animalia		Bryozoa			Gymnolaemata			Ctenostomatida				Alcyonidiidae				Alcyonidium		polyoum				(Hassall, 1841)
332	Animalia		Bryozoa			Gymnolaemata			Ctenostomatida				Buskiidae										Hincks, 1880
333	Animalia		Bryozoa			Gymnolaemata			Ctenostomatida				Buskiidae				Buskia						Alder, 1857
334	Animalia		Bryozoa			Gymnolaemata			Ctenostomatida				Buskiidae				Buskia		nitens				Alder, 1857
335	Animalia		Bryozoa			Gymnolaemata			Ctenostomatida				Farrellidae										d'Hondt, 1983
336	Animalia		Bryozoa			Gymnolaemata			Ctenostomatida				Farrellidae				Farrella						Ehrenberg, 1838
337	Animalia		Bryozoa			Gymnolaemata			Ctenostomatida				Farrellidae				Farrella		repens				(Farre, 1837)
338	Animalia		Bryozoa			Gymnolaemata			Ctenostomatida				Mimosellidae										Hincks, 1877
339	Animalia		Bryozoa			Gymnolaemata			Ctenostomatida				Mimosellidae				Bantariella						Jebram, 1973
340	Animalia		Bryozoa			Gymnolaemata			Ctenostomatida				Mimosellidae				Bantariella		verticillata				(Heller, 1867)
341	Animalia		Bryozoa			Gymnolaemata			Ctenostomatida				Mimosellidae				Mimosella						Hincks, 1851
342	Animalia		Bryozoa			Gymnolaemata			Ctenostomatida				Mimosellidae				Mimosella		gracilis				Hincks, 1851
343	Animalia		Bryozoa			Gymnolaemata			Ctenostomatida				Nolellidae										Harmer, 1915
344	Animalia		Bryozoa			Gymnolaemata			Ctenostomatida				Nolellidae				Nolella						Gosse, 1851
345	Animalia		Bryozoa			Gymnolaemata			Ctenostomatida				Nolellidae				Nolella		dilatata				(Hincks, 1860)
346	Animalia		Bryozoa			Gymnolaemata			Ctenostomatida				Nolellidae				Nolella		stipata				Gosse, 1855
347	Animalia		Bryozoa			Gymnolaemata			Ctenostomatida				Pherusellidae										Osburn & Soule, 1953
348	Animalia		Bryozoa			Gymnolaemata			Ctenostomatida				Pherusellidae				Pherusella						Soule, 1951
349	Animalia		Bryozoa			Gymnolaemata			Ctenostomatida				Pherusellidae				Pherusella		tubulosa				(Ellis & Solander, 1786)
350	Animalia		Bryozoa			Gymnolaemata			Ctenostomatida				Vesiculariidae										Hincks, 1880
351	Animalia		Bryozoa			Gymnolaemata			Ctenostomatida				Vesiculariidae				Amathia						Lamouroux, 1812
352	Animalia		Bryozoa			Gymnolaemata			Ctenostomatida				Vesiculariidae				Amathia		gracilis				(Leidy, 1855)
353	Animalia		Bryozoa			Gymnolaemata			Ctenostomatida				Vesiculariidae				Amathia		gracillima				(Hincks, 1877)								NIB
354	Animalia		Bryozoa			Gymnolaemata			Ctenostomatida				Vesiculariidae				Amathia		imbricata				(Adams, 1798)
355	Animalia		Bryozoa			Gymnolaemata			Ctenostomatida				Vesiculariidae				Amathia		lendigera				(Linnaeus, 1758)
356	Animalia		Bryozoa			Gymnolaemata			Ctenostomatida				Vesiculariidae				Amathia		pruvoti				Calvet, 1911
357	Animalia		Bryozoa			Gymnolaemata			Ctenostomatida				Vesiculariidae				Amathia		pustulosa				(Ellis & Solander, 1786)
358	Animalia		Bryozoa			Gymnolaemata			Ctenostomatida				Vesiculariidae				Amathia		semiconvoluta				Lamouroux, 1824
359	Animalia		Bryozoa			Gymnolaemata			Ctenostomatida				Vesiculariidae				Amathia		verticillata				(Delle Chiaje, 1822)								NIB
360	Animalia		Bryozoa			Gymnolaemata			Ctenostomatida				Victorellidae										Hincks, 1880
361	Animalia		Bryozoa			Gymnolaemata			Ctenostomatida				Victorellidae				Victorella						Saville-Kent, 1870
362	Animalia		Bryozoa			Gymnolaemata			Ctenostomatida				Victorellidae				Victorella		pavida				Saville-Kent, 1870
363	Animalia		Bryozoa			Gymnolaemata			Ctenostomatida				Walkeriidae										Hincks, 1880
364	Animalia		Bryozoa			Gymnolaemata			Ctenostomatida				Walkeriidae				Walkeria						Fleming, 1823
365	Animalia		Bryozoa			Gymnolaemata			Ctenostomatida				Walkeriidae				Walkeria		tuberosa				Heller, 1867
366	Animalia		Bryozoa			Gymnolaemata			Ctenostomatida				Walkeriidae				Walkeria		uva				(Linnaeus, 1758)
367	Animalia		Bryozoa			Stenolaemata																	Borg, 1926
368	Animalia		Bryozoa			Stenolaemata			Cyclostomatida														Busk, 1852
369	Animalia		Bryozoa			Stenolaemata			Cyclostomatida				Annectocymidae										Hayward & Ryland, 1985
370	Animalia		Bryozoa			Stenolaemata			Cyclostomatida				Annectocymidae				Annectocyma						Hayward & Ryland, 1985
371	Animalia		Bryozoa			Stenolaemata			Cyclostomatida				Annectocymidae				Annectocyma		arcuata				(Harmelin, 1976)
372	Animalia		Bryozoa			Stenolaemata			Cyclostomatida				Annectocymidae				Annectocyma		major				(Johnston, 1847)
373	Animalia		Bryozoa			Stenolaemata			Cyclostomatida				Annectocymidae				Annectocyma		tubulosa				(Busk, 1875)
374	Animalia		Bryozoa			Stenolaemata			Cyclostomatida				Annectocymidae				Entalophoroecia						Harmelin, 1976
375	Animalia		Bryozoa			Stenolaemata			Cyclostomatida				Annectocymidae				Entalophoroecia		deflexa				(Couch, 1844)
376	Animalia		Bryozoa			Stenolaemata			Cyclostomatida				Annectocymidae				Entalophoroecia		gracilis				Harmelin, 1976
377	Animalia		Bryozoa			Stenolaemata			Cyclostomatida				Annectocymidae				Entalophoroecia		robusta				Harmelin, 1976
378	Animalia		Bryozoa			Stenolaemata			Cyclostomatida				Crisiidae										Johnston, 1838
379	Animalia		Bryozoa			Stenolaemata			Cyclostomatida				Crisiidae				Crisia						Lamouroux, 1812
380	Animalia		Bryozoa			Stenolaemata			Cyclostomatida				Crisiidae				Crisia		denticulata				(Lamarck, 1816)
381	Animalia		Bryozoa			Stenolaemata			Cyclostomatida				Crisiidae				Crisia		eburnea				(Linnaeus, 1758)
382	Animalia		Bryozoa			Stenolaemata			Cyclostomatida				Crisiidae				Crisia		elongata				Milne Edwards, 1838
383	Animalia		Bryozoa			Stenolaemata			Cyclostomatida				Crisiidae				Crisia		fistulosa				(Heller, 1867)
384	Animalia		Bryozoa			Stenolaemata			Cyclostomatida				Crisiidae				Crisia		pyrula				Harmelin, 1990
385	Animalia		Bryozoa			Stenolaemata			Cyclostomatida				Crisiidae				Crisia		ramosa				Harmer, 1891
386	Animalia		Bryozoa			Stenolaemata			Cyclostomatida				Crisiidae				Crisia		sigmoidea				Waters, 1916
387	Animalia		Bryozoa			Stenolaemata			Cyclostomatida				Entalophoridae										Reuss, 1869
388	Animalia		Bryozoa			Stenolaemata			Cyclostomatida				Entalophoridae				Mecynoecia						Canu, 1918
389	Animalia		Bryozoa			Stenolaemata			Cyclostomatida				Entalophoridae				Mecynoecia		delicatula				(Busk, 1875)
390	Animalia		Bryozoa			Stenolaemata			Cyclostomatida				Frondiporidae										Busk, 1875
391	Animalia		Bryozoa			Stenolaemata			Cyclostomatida				Frondiporidae				Frondipora						Link, 1807
392	Animalia		Bryozoa			Stenolaemata			Cyclostomatida				Frondiporidae				Frondipora		verrucosa				(Lamouroux, 1821)
393	Animalia		Bryozoa			Stenolaemata			Cyclostomatida				Horneridae										Smitt, 1867
394	Animalia		Bryozoa			Stenolaemata			Cyclostomatida				Horneridae				Hornera						Lamouroux, 1821
395	Animalia		Bryozoa			Stenolaemata			Cyclostomatida				Horneridae				Hornera		frondiculata				Lamouroux, 1821
396	Animalia		Bryozoa			Stenolaemata			Cyclostomatida				Lichenoporidae										Smitt, 1867
397	Animalia		Bryozoa			Stenolaemata			Cyclostomatida				Lichenoporidae				Disporella						Gray, 1848
398	Animalia		Bryozoa			Stenolaemata			Cyclostomatida				Lichenoporidae				Disporella		hispida				(Fleming, 1828)
399	Animalia		Bryozoa			Stenolaemata			Cyclostomatida				Lichenoporidae				Patinella						Gray, 1848
400	Animalia		Bryozoa			Stenolaemata			Cyclostomatida				Lichenoporidae				Patinella		radiata				(Audouin, 1826)
401	Animalia		Bryozoa			Stenolaemata			Cyclostomatida				Lichenoporidae				Patinella		verrucaria				(Linnaeus, 1758)
402	Animalia		Bryozoa			Stenolaemata			Cyclostomatida				Oncousoeciidae										Canu, 1918
403	Animalia		Bryozoa			Stenolaemata			Cyclostomatida				Oncousoeciidae				'Microecia'						Canu, 1918
404	Animalia		Bryozoa			Stenolaemata			Cyclostomatida				Oncousoeciidae				'Microecia'		occulta				(Harmelin, 1976)	See Rosso et al. (2010)
405	Animalia		Bryozoa			Stenolaemata			Cyclostomatida				Plagioeciidae										Canu, 1918
406	Animalia		Bryozoa			Stenolaemata			Cyclostomatida				Plagioeciidae				Cardioecia						Canu & Bassler, 1922
407	Animalia		Bryozoa			Stenolaemata			Cyclostomatida				Plagioeciidae				Cardioecia		watersi				(O'Donoghue & de Watteville, 1939)
408	Animalia		Bryozoa			Stenolaemata			Cyclostomatida				Plagioeciidae				Desmeplagioecia						Canu & Bassler, 1920
409	Animalia		Bryozoa			Stenolaemata			Cyclostomatida				Plagioeciidae				Desmeplagioecia		amphorae				Harmelin, 1976
410	Animalia		Bryozoa			Stenolaemata			Cyclostomatida				Plagioeciidae				Desmeplagioecia		violacea				Harmelin, 1976
411	Animalia		Bryozoa			Stenolaemata			Cyclostomatida				Plagioeciidae				Diplosolen						Canu, 1918
412	Animalia		Bryozoa			Stenolaemata			Cyclostomatida				Plagioeciidae				Diplosolen		obelius				(Johnston, 1838)	The use of the name D. obelius has been proposed by Rosso & Di Martino (2016) for this species.
413	Animalia		Bryozoa			Stenolaemata			Cyclostomatida				Plagioeciidae				Plagioecia						Canu, 1918
414	Animalia		Bryozoa			Stenolaemata			Cyclostomatida				Plagioeciidae				Plagioecia		dorsalis				(Waters, 1879)
415	Animalia		Bryozoa			Stenolaemata			Cyclostomatida				Plagioeciidae				Plagioecia		inoedificata				(Jullien, 1882)
416	Animalia		Bryozoa			Stenolaemata			Cyclostomatida				Plagioeciidae				Plagioecia		patina				(Lamarck, 1816)
417	Animalia		Bryozoa			Stenolaemata			Cyclostomatida				Plagioeciidae				Plagioecia		platydiscus				Harmelin, 1976
418	Animalia		Bryozoa			Stenolaemata			Cyclostomatida				Plagioeciidae				Plagioecia		sarniensis				(Norman, 1864)
419	Animalia		Bryozoa			Stenolaemata			Cyclostomatida				Terviidae										Canu & Bassler, 1920
420	Animalia		Bryozoa			Stenolaemata			Cyclostomatida				Terviidae				Tervia						Jullien, 1883
421	Animalia		Bryozoa			Stenolaemata			Cyclostomatida				Terviidae				Tervia		irregularis				(Meneghini, 1844)
422	Animalia		Bryozoa			Stenolaemata			Cyclostomatida				Tubuliporidae										Johnston, 1838
423	Animalia		Bryozoa			Stenolaemata			Cyclostomatida				Tubuliporidae				Harmelinopora						Brood, 1976
424	Animalia		Bryozoa			Stenolaemata			Cyclostomatida				Tubuliporidae				Harmelinopora		indistincta				(Canu and Bassler, 1929)	See Rosso and Di Martino 2016 and references therein
425	Animalia		Bryozoa			Stenolaemata			Cyclostomatida				Tubuliporidae				Idmidronea						Canu & Bassler, 1920
426	Animalia		Bryozoa			Stenolaemata			Cyclostomatida				Tubuliporidae				Idmidronea		coerulea				Harmelin, 1976	See Rosso et al. (2010) and references therein
427	Animalia		Bryozoa			Stenolaemata			Cyclostomatida				Tubuliporidae				Idmidronea		triforis				(Heller, 1867)	See Rosso et al. (2010) and references therein
428	Animalia		Bryozoa			Stenolaemata			Cyclostomatida				Tubuliporidae				Platonea						Canu & Bassler, 1920
429	Animalia		Bryozoa			Stenolaemata			Cyclostomatida				Tubuliporidae				Platonea		stoechas				Harmelin, 1976
430	Animalia		Bryozoa			Stenolaemata			Cyclostomatida				Tubuliporidae				Tubulipora						Lamarck, 1816
431	Animalia		Bryozoa			Stenolaemata			Cyclostomatida				Tubuliporidae				Tubulipora		hemiphragmata				Harmelin, 1976
432	Animalia		Bryozoa			Stenolaemata			Cyclostomatida				Tubuliporidae				Tubulipora		liliacea				(Pallas, 1766)
433	Animalia		Bryozoa			Stenolaemata			Cyclostomatida				Tubuliporidae				Tubulipora		notomale				(Busk, 1875)
434	Animalia		Bryozoa			Stenolaemata			Cyclostomatida				Tubuliporidae				Tubulipora		plumosa				Thompson in Harmer, 1898
435	Animalia		Bryozoa			Stenolaemata			Cyclostomatida				Tubuliporidae				Tubulipora		ziczac				Harmelin, 1976

## Sheet: Materials
Taxon_Local_ID	typeStatus	catalogNumber	occurrenceDetails	occurrenceRemarks	recordNumber	recordedBy	individualID	individualCount	sex	lifeStage	reproductiveCondition	behavior	establishmentMeans	occurrenceStatus	preparations	disposition	otherCatalogNumbers	previousIdentifications	associatedMedia	associatedReferences	associatedOccurrences	associatedSequences	taxonID	scientificNameID	acceptedNameUsageID	parentNameUsageID	originalNameUsageID	nameAccordingToID	namePublishedInID	taxonConceptID	scientificName	acceptedNameUsage	parentNameUsage	originalNameUsage	nameAccordingTo	namePublishedIn	higherClassification	kingdom	phylum	class	order	family	genus	subgenus	specificEpithet	infraspecificEpithet	taxonRank	verbatimTaxonRank	scientificNameAuthorship
[truncated: 106 more columns]

## Sheet: ExternalLinks
Taxon_Local_ID	Link type	Link
